# Supplementary material for: Adult-onset CblC deficiency: a challenging diagnosis involving different adult clinical specialists
Source: Orphanet J Rare Dis. 2022 Feb 2;17:33. doi: 10.1186/s13023-022-02179-y (PMC8812048; doi:10.1186/s13023-022-02179-y)
Supplement: Supplementary file 1 — Additional file 1. Complete clinical, biochemical and molecular data on the 45 patients' cohort. [file 13023_2022_2179_MOESM1_ESM.xlsx]

## Sheet: Database
									Neurological disturbances							Ocular manifestations			Thromboembolic disease	Renal complications					Brain MRI			Spinal MRI		Biological findings at diagnosis								Genetics variants
Number	Age at onset (years)	Age at diagnosis (years)	Diagnostic delay	Sex	Main symptom at onset	Main symptom category	Psychiatric symptoms details	Asymptomatic	Cognitive decline	Neuropathy/Myelopathy	Psychiatric symptoms	Ataxia/Dysarthria	Hemiplegia/Paraplegia/ Paraparesis/Tetraparesis	Lower limbs weakness	Seizures	Maculopathy	Pigmentary retinopathy	Optic nerve atrophy	Thrombosis/Pulmonary Embolism	HUS	Glomerular pathology	Proteinuria	Kidney failure	Anemia	White matter abnormalities (leukoencephalopathy)	Cortical atrophy	Other abnormalities	Spinal cord degeneration	Scoliosis	Plasma homocysteine (μmol/l)	Urine MMA	Serum MMA (μmol/l)	Plasma Methionine (μmol/l)	Serum Creatinine (mg/dL)	Treatment	Ouctcome	Plasma homocysteine (μmol/l)) after treatment	Nucleotide variants	Amino acid variant 1	Nucleotie variant 2	Amino acid variant 2	Family History	Reference	Patient number within article
1	18	18	0	F	Limb weakness	Neuropsychiatric symptoms	Not specified	0	0	1	1	0	0	0	1	0	0	0	0	0	0	0	0	0	0	0	0	0	0	273.3	65.7 μM/L	na	na	na	HCbl (intra-muscular injection; 0.5–1 mg/week), betaine (oral administration; 1–3 g/day), folic acid (oral; 10–30 mg/day)	Improved	na	c.1A>G	p.Met1Val	c.445_446del	p.Cys149Hisfs*16	0	2019, Wang, Yan and Wen	Patient 25
2	18	19	1	F	Lower limbs weakness	Neurological symptoms	Not specified	0	0	0	1	1	0	1	0	0	0	0	0	0	0	0	0	0	0	1	0	1	1	138	52.6 μM/L	na	na	na	Cobalamin, betaine, carnitine	Improved	na	c.482G>A	p.Arg161Gln	c.445_446del	p.Cys149Hisfs*16	1	2018, Wang, Yan and Liu	Pair 2
3	18	19	1	F	Neuropsychiatric symptoms	Neuropsychiatric symptoms	Not specified	0	1	1	1	1	0	0	0	0	0	0	0	0	0	0	0	0	0	0	Hyperintensity of basal ganglia and cerebellum	1	1	69.5	52.6 μM/L	na	na	na	HCbl (intra-muscular injection; 0.5–1 mg/week), betaine (oral administration; 1–3 g/day), folic acid (oral; 10–30 mg/day)	Improved	na	c.482G>A	p.Arg161Gln	c.445_446del	p.Cys149Hisfs*16	0	2019, Wang, Yan and Wen	Patient 5
4	18	20	2	M	Neuropsychiatric symptoms	Neuropsychiatric symptoms	Not specified	0	0	1	1	0	0	1	0	0	0	0	0	0	0	0	0	0	0	1	0	1	1	193.4	59.X2:X273 μM/L	na	na	na	HCbl (intra-muscular injection; 0.5–1 mg/week) and betaine (oral administration; 1–3 g/day)	Improved	na	c.482G>A	p.Arg161Gln	c.656_658del	p.Lys220Argfs*71	0	2019, Wang, Yan and Wen	Patient 22
5	18	20	2	M	HUS	Renal disease	na	0	0	0	0	0	0	0	0	0	0	0	0	1	1	1	1	0	0	0	0	0	0	na	na	na	na	na	High-dose intramuscular hydroxycobalamin, and oral betaine and folinic acid. Plasma exchange, Solumedrol.	Improved	na	c.82-12_82-9delTTTC	Splicing	c.271dupA	p.Arg91Lysfs*14	1	2015, Grangè	Patient 2 Lemoine
6	18	39	21	F	Pulmonary embolism	Thromboembolic disease	Acute mental confusion; visual hallucinations	0	1	1	1	1	1	0	1	0	0	0	1	0	1	0	0	0	1	1	Corpus callosum agenesis; Bilateral ventricular dilatation	na	0	172	1708μmol/mmol Cr	na	7	na	Combined daily treatment with intramuscular hydroxycobalamin (1 mg), oral folinic acid (10 mg) and oral betaine (6 g)	Deceased at 40 you after initial improvement	135	c.365A>G	p.His122Arg	c.457C>T	p.Arg153*	0	2007, Thauvin-Robinet	Case 1
7	19	19	0	F	HUS	Renal disease	na	0	1	0	0	1	1	1	0	0	0	0	0	1	1	1	1	0	0	0	0	0	0	285	247 μmol/mmol Cr	na	12	246 μmol/l	Intramuscular hydroxycobalamin 1 mg/d , folinic acid 10 mg/d, betaine 12 g/d, levocarnitine 3 g/d	Improved, no more hemodyalisis	na	c.566G>A	p.Arg189His	c.271dupA	p.Arg91Lysfs*14	0	2020, Philipponnet
8	19	20	1	F	Psychiatric symptoms; Cognitive decline	Psychiatric symptoms	Not specified	0	1	0	1	0	0	0	0	0	0	0	0	0	0	0	0	1	0	1	0	1	1	155	178 μM/L	na	na	na	Cobalamin, betaine, carnitine	Improved	na	c.452A>G	p.His151Ala	c.452A>G	P.His151Ala	1	2018, Wang, Yan and Liu	Pair 3
9	19	20	1	F	Neuropsychiatric symptoms; renal disease	Renal disease	Not specified	0	1	1	1	0	0	0	0	0	0	0	0	0	1	0	1	1	0	1	0	1	1	115.2	178 μM/L	na	na	na	HCbl (intra-muscular injection; 0.5–1 mg/week) and betaine (oral administration; 1–3 g/day)	Improved	na	c.452A>G	p.His151Ala	c.452A>G	P.His151Ala	0	2019, Wang, Yan and Wen	Patient 14
10	19	20	1	M	Legs paraplegia	Neurological symptoms	na	0	1	1	0	0	1	1	0	0	0	0	1	0	0	0	0	0	0	0	0	0	0	27.9	1722 μmol/mmol Cr	na	na	na	80 mg/kg/day of carnitine and to have daily IM hydroxycobalamin injections (2 mg/day)	Improved, neurological sequelae	15.3	0	0	0	0	0	2001, Bodamer
11	19	29	10	M	Lower limbs weakness; cognitive decline	Neurological symptoms	na	0	1	1	0	1	0	1	0	0	0	0	0	0	0	0	0	0	0	1	0	1	0	114.2	229.1 μM/L	na	na	na	HCbl (intra-muscular injection; 0.5–1 mg/week), betaine (oral administration; 1–3 g/day), folic acid (oral; 10–30 mg/day)	Improved	na	c.482G>A	p.Arg161Gln	c.658_660del	p.Ala221Glyfs*7	0	2019, Wang, Yan and Wen	Patient 23
12	20	21	1	M	HUS	Renal disease	na	0	0	0	0	0	0	0	0	0	0	0	0	1	0	0	1	1	0	0	0	0	0	185	244 μmol/mmol Cr	na	0.06 mg/dL	2.1	High-dose hydroxycobalamin (1 mg/d intramuscular), oral anhydrous betaine (9 g/d), and folinic acid supplementation (10mg/d)	Improved, no more hemodyalisis	50	c.389A>G	p.Tyr130Cys	c.271dupA	p.Arg91Lysfs*14	0	2014, Cornec-legall	Patient 3 Lemoine
13	20	22	2	F	Psychiatric symptoms	Psychiatric symptoms	Not specified	0	0	0	1	0	0	0	0	0	0	0	0	0	0	0	0	0	0	0	0	0	0	128	103.2 μM/L	na	na	na	HCbl (intra-muscular injection; 0.5–1 mg/week), betaine (oral administration; 1–3 g/day), folic acid (oral; 10–30 mg/day)	Improved	na	c.365A>G	p.His122Arg	c.609G>A	p.Trp203*	0	2019, Wang, Yan and Wen	Patient 6
14	20	22	2	M	Neurological symptoms	Neurological symptoms	na	0	1	1	0	1	0	1	1	0	0	0	0	0	0	0	0	0	0	1	0	0	0	230.97	1213.92 μg/mg Cr	na	na	na	Intramuscular adenosylcobalamin (1 mg/d), oral L-carnitine (3 g/d), folic acid (5 mg/d), betaine (9 g/d) and compound vitamin B	Improved	Normal range	c.482G>A	p.Arg161Gln	c.609G>A	p.Trp203*	0	2020, Chu	Patient 5
15	20	34	14	F	Decline in renal function	Renal disease	na	0	0	0	0	0	0	0	0	0	0	0	0	0	1	1	1	1	0	0	0	0	0	90	na	na	na	1.1	IM Hydroxycobalamin 1 mg every 3 days	Complete recovery (second healthy pregnancy)	20	c.388T>C	p.Tyr130His	c.666C>A	p.Tyr222*	0	2019, Grandone
16	22	22	0	F	Lower limbs weakness; cognitive decline	Neurological symptoms	na	0	1	1	0	0	0	1	0	0	0	0	0	0	0	0	0	0	1	0	0	0	0	79.8	166.64 μg/mg Cr	na	na	na	Intravenous hydroxycobalamin (1 mg, qd) and oral folate (5 mg, tid)	Complete recovery	na	c.482G>A	p.Arg161Gln	c.609G>A	p.Trp203*	0	2012, Wang	Case 1
17	23	23	0	M	Ataxia	Neurological symptoms	na	0	1	1	0	1	1	1	0	0	0	0	0	0	0	0	0	0	0	0	Cerebellar edema	1	0	167	na	118	6	na	Perorally 3 x 400 mg methionine, 4 mg calcium folinic acid, 2 x 6 g betaine, and 3 x 3.75 mg carnitine	Improved, neurological sequelae	43	c.392_394del	p.Gln131del	c.392_394del	p.Gln131del	Adopted (not known)	2013, Backe
18	23	23	0	M	Lower limbs weakness	Neurological symptoms	na	0	1	0	0	1	1	1	0	0	0	0	0	0	0	0	0	0	0	0	0	0	0	93.6	81.62 μg/mg Cr	na	na	na	Intramuscolar hydroxocobalamin, oral betaine, folate and carnitine	Improved	na	c.482G>A	p.Arg161Gln	c.609G>A	p.Trp203*	0	2019, Wang, Yang and Li	Patient 12
19	24	24	0	M	Neuropsychiatric symptoms	Neurological symptoms	Not specified	0	1	1	1	1	0	1	0	0	0	0	0	0	0	0	0	0	0	0	0	0	0	100.22	467.25 μg/mg Cr	na	na	na	Intramuscular adenosylcobalamin (1 mg/d), oral L-carnitine (3 g/d), folic acid (5 mg/d), betaine (9 g/d) and compound vitamin B	Improved	Normal range	c.482G>A	p.Arg161Gln	c.217C>T	p.Arg73*	0	2020, Chu	Patient 2
20	24	25	1	F	Progressive gait disturbance	Neurological symptoms	na	0	0	1	0	0	0	1	0	0	0	0	0	0	0	0	0	0	0	0	0	0	0	125	3330 μmol/mmol Cr	na	10	na	Combined daily treatment with intramuscular hydroxycobalamin (1 mg), oral folinic acid (10 mg), oral L-carnitine (3 g) and oral betaine (9 g)	Persistent moderate myelopathy	48	c.347T>C	p.Leu116Pro	c.271dupA	p.Arg91Lysfs*14	1	2003, Roze	Case 1/Case 4 Thauvin-Robinet
21	24	31	7	F	Neuropsychiatric symptoms	Neuropsychiatric symptoms	Not specified	0	0	1	1	0	0	1	0	0	0	0	0	0	0	0	0	0	0	0	0	1	1	75.4	91.9 μM/L	na	na	na	HCbl (intra-muscular injection; 0.5–1 mg/week), betaine (oral administration; 1–3 g/day), folic acid (oral; 10–30 mg/day)	Improved	na	c.463G>C	p.Gly155Arg	c.609G>A	p.Trp203*	0	2019, Wang, Yan and Wen	Patient 7
22	25	27	2	M	Neurological symptoms	Neurological symptoms	na	0	1	1	0	1	0	1	0	0	0	0	0	0	0	0	0	0	0	1	0	0	0	111.88	64.70 μg/mg Cr	na	na	na	Intramuscular adenosylcobalamin (1 mg/d), oral L-carnitine (3 g/d), folic acid (5 mg/d), betaine (9 g/d) and compound vitamin B	Improved	Normal range	c.482G>A	p.Arg161Gln	c.440_441del	p.Cys149Hisfs*32	0	2020, Chu	Patient 3
23	26	26	0	M	Lower limbs weakness	Neurological symptoms	na	0	0	0	0	1	1	1	1	0	0	1	0	0	0	0	0	0	0	1	0	0	0	97.7	172.4 μg/mg Cr	na	na	na	Intramuscolar hydroxocobalamin, oral betaine, folate and carnitine	Improved	na	c.565C>A	p.Arg189Ser	c.567dupT	p.1190Yfs*13	0	2019, Wang, Yang and Li	Patient 7
24	26	28	2	F	Maculopathy	Ocular symptoms	na	0	0	0	0	0	0	0	0	1	1	0	0	0	0	0	0	1	0	0	0	0	0	51 mg/day	510 μmol/mmol Cr	na	na	na	Intramuscular hydroxycobalamin injections, carnitine supplementation	Improved biochemical parameters	na	c.482G>A	p.Arg161Gln	c.271dupA	p.Arg91Lysfs*14	0	2015, Collison
25	26	30	4	M	Sensorimotor neuropathy	Neurological symptoms	Depression; cognitive impairment including slow mentation, memory impairment, attention deficits, and executive impairment	0	1	1	1	1	0	0	0		0	0	1	0	0	0	0	0	0	0	0	0	0	264	na	na	7.7	na	OH-Cbl 3×2 mg/week IM, betaine 2×6 g PO/day, Folic acid 1×5 mg PO/day	Recovery with residues of myelopathy	55	c.482G>A	p.Arg161Gln	c.82-1G > A	Splicing	0	2014, Huemer	Case 2
26	26	33	7	F	Thrombotic microangiopathy	Renal disease	na	0	0	0	0	0	0	0	0	0	0	0	0	0	1	1	1	1	0	0	0	0	0	230	83 μmol/mmol Cr	na	na	3.28	High-dose intramuscular hydroxycobalamin, oral betaine and folinic acid. Plasma eschange.	No relapse of disease ater second transplant and proper treatment	na	c.389A>G	p.Tyr130Cys	c.271dupA	p.Arg91Lysfs*14	0	2018, Lemoine	Patient 7
27	28	29	1	M	Psychiatric symptoms	Psychiatric symptoms	Cognitive decline; Depression; Euphoria (highly irritable and talkative with exaggerated expression) with sleep disturbance; visual hallucinations; manic psychosis	0	1	1	1	1	0	1	0	0	0	1	0	0	0	0	0	0	0	1	0	0	0	115.30	262.03 μmol/mmol Cr	na	9.70	na	Levocarnitine (intravenous injection, 1 g/d), MeCbl (intramuscular injection, 1 mg/d), folic acid (oral, 5 mg/d), and Vitamin B6 (oral, 30 mg/d)	Overall improvement, but not of optic atrophy	84.50	c.482G>A	p.Arg161Gln	c.658_660del	p.Ala221Glyfs*7	1	2017, Wu	Younger brother
28	28	29	1	M	Psychiatric symptoms	Psychiatric symptoms	Euphoria, agitation, irritabilty, aggressiveness; mild memory impairment	0	1	0	1	1	1	0	0	0	0	0	0	0	0	0	0	0	0	1	0	0	0	75.7	262.03 μg/mg Cr	na	na	na	Intramuscolar hydroxocobalamin, oral betaine, folate and carnitine	Improved	na	c.482G>A	p.Arg161Gln	c.656_658del	p.Lys220Argfs*71	1	2019, Wang, Yang and Li	Patient 10
29	29	29	0	F	Low carnitine on daughter newborn screening	Asymptomatic	na	1	0	0	0	0	0	0	0	0	0	0	0	0	0	0	0	0	0	0	0	0	0	147	3600 μmol/mmol Cr	58 360 nmol/L	na	na	Daily intramuscular hydroxycobalamin	Biochemical response	na	c.482G>A	p.Arg161Gln	c.81+1G>A	Splicing	0	2009, Lin
30	29	29	0	M	Subclinical neuropathy	Asymptomatic	na	1	0	1	0	0	0	0	0	0	0	0	0	0	0	0	0	0	0	0	0	0	0	na	1550 μmol/mmol Cr	na	na	na	Single intramuscular dose of 2 mg OH-Cbl	Asymptomatic (patient refused further investigations or treatment)	na	0	0	0	0	1	1996, Gold	Patient 2
31	29	29	0	M	Ataxia	Neurological symptoms	na	0	0	1	0	1	0	0	0	0	0	0	0	0	0	0	0	0	0	0	0	0	1	102.8	141.6 μM/L	na	na	na	HCbl (intra-muscular injection; 0.5–1 mg/week), betaine (oral administration; 1–3 g/day), folic acid (oral; 10–30 mg/day)	Improved	na	c.482G>A	p.Arg161Gln	c.656_658del	p.Lys220Argfs*71	0	2019, Wang, Yan and Wen	Patient 21
32	29	29	0	M	Psychiatric symptoms	Psychiatric symptoms	Not specified	0	0	0	1	0	0	0	1	0	0	0	0	0	0	0	0	0	0	0	0	0	0	103.3	120.1 μM/L	na	na	na	HCbl (intra-muscular injection; 0.5–1 mg/week), betaine (oral administration; 1–3 g/day), folic acid (oral; 10–30 mg/day)	Improved	na	c.482G>A	p.Arg161Gln	c.567dupT	p.1190Yfs*13	0	2019, Wang, Yan and Wen	Patient 26
33	30	32	2	M	Psychiatric symptoms	Psychiatric symptoms	Euphoria, agitation, auditory and visual hallucinations; mild memory impairment	0	1	0	1	1	1	0	0	0	0	1	0	0	0	0	0	0	0	0	0	0	0	115.3	253.68 μg/mg Cr	na	na	na	Intramuscolar hydroxocobalamin, oral betaine, folate and carnitine	Improved	na	c.482G>A	p.Arg161Gln	c.656_658del	p.Lys220Argfs*71	1	2019, Wang, Yang and Li	Patient 9
34	31	33	2	M	Psychiatric symptoms	Psychiatric symptoms	Insomnia, exaggerated expression, euphoria, increased irritability, thoughts of worthlessness; reduced vocal expression; social withdrawal	0	0	1	1	1	0	1	0	0	1	1	0	0	0	0	0	0	0	1	0	0	0	65.00	253.68 μmol/mmol Cr	na	8.86	na	Levocarnitine (intravenous injection, 1 g/d), MeCbl (intramuscular injection, 1 mg/d), folic acid (oral, 5 mg/d), and Vitamin B6 (oral, 30 mg/d)	Overall improvement, but not of optic atrophy	81.70	c.482G>A	p.Arg161Gln	c.658_660del	p.Ala221Glyfs*7	1	2017, Wu	Elder broter
35	31	36	5	F	Psychiatric symptoms	Psychiatric symptoms	Depression; psychosis	0	0	1	1	1	1	1	0	0	0	0	1	0	0	0	0	1	1	0	0	1	0	57	na	21 696 nmol/L	"normal"	na	Intramuscular hydroxycobalamin (OHCbl) 1 mg IM, oral betaine 3 gm tid, and oral folic acid 5 mg	Low compliance, wheechair-bound, emotionally stable	na	c.482G>A	p.Arg161Gln	c.271dupA	p.Arg91Lysfs*14	Adopted (not known)	2007, Chun-Hui Tsai
36	32	34	2	F	Sensorimotor neuropathy	Neurological symptoms	Anxiety disorder with several revision of the psychiatric presentation over time	0	1	1	1	0	0	1	0	0	0	0	1	0	0	0	0	0	1	0	0	1	0	53.3	1168 μmol/mmol Cr	na	9.6	na	OH-cobalamin (1000 μg) IV daily for two weeks, then three times a week for the next four weeks, followed by weekly sup- plementation	Complete recovery	na	c.347T>C	p.Leu116Pro	c.347T>C	p.Leu116Pro	0	2014, Huemer	Case 3
37	32	Deceased	na	M	Neuropathy; lower limbs weakness	Neurological symptoms	na	0	0	1	0	1	1	1	0	0	0	1	0	0	0	0	0	0	1	0	0	1	0	na	na	na	na	na	Not treated	Deceased at 34 without a diagnosis	na	0	0	0	0	1	2001, Powers	Patient 1 (brother)
38	33	40	7	F	Recurrent venous thrombosis	Thromboembolic disease	na	0	0	0	0	0	0	0	0	0	0	0	1	0	1	0	0	0	0	0	0	0	0	288	1209 μmol/mmol Cr	na	12	na	Combined daily treatment with intramuscular hydroxyco- balamin (1 mg), oral folinic acid (10 mg) and oral betaine (16 g)	No more thromboses	74	c.365A>G	p.His122Arg	c.271dupA	p.Arg91Lysfs*14	0	2007, Thauvin-Robinet	Case 3
39	35	35	0	M	Ataxia	Neurological symptoms	na	0	0	1	0	1	0	0	0	0	0	0	0	0	0	0	0	0	0	0	Urinary incontinence at onset	0	0	136.5	220.1 μmol/mmol Cr	na	na	na	Hydroxycobalamin (intramuscular injection, 1 mg/day), beta- ine (oral, 2 g/day), folic acid (oral, 10 mg/day), L-carnitine (intravenous infusion, 3 g/day), and compound vitamin B (oral, 40 mg/day)	Improved	na	c.482G>A	p.Arg161Gln	c.658_660del	p.Ala221Glyfs*7	0	2020, Chang	Patient 4
40	38	39	1	M	Limb weakness; Ataxia	Neurological symptoms	na	0	0	1	0	1	0	1	0	0	0	0	0	0	0	0	0	0	0	0	0	1	1	67.1	34.9 μM/L	na	na	na	HCbl (intra-muscular injection; 0.5–1 mg/week) and betaine (oral administration; 1–3 g/day)	Improved	na	c.80A>G	p.Gln27Arg	c.609G>A	p.Trp203*	0	2019, Wang, Yan and Wen	Patient 19
41	38	42	4	M	Seizures	Neurological symptoms	na	0	1	0	0	0	0	0	1	0	0	0	0	0	0	0	0	0	1	0	0	0	0	230	na	na	12	na	IM hydroxy-Cbl (vitamin B12) 2 mg three times per week, betaine 10 g twice daily, folate 5 mg daily, vitamin B6 100 mg daily, aspirin 81 mg daily, vitamin E 400 IU daily	Complete recovery	169.5	0	0	0	0	1	2005, Boxer
42	40	40	0	M	Cognitive decline	Neurological symptoms	Cognitive decline; delirium; auditory hallucinations	0	1	1	1	0	0	0	0	0	0	0	0	0	0	0	0	0	0	1	Cerebellar abnormalities	0	0	57.2	70.53 μg/mg Cr	na	na	na	Intravenous hydroxycobalamin (1 mg, qd) and oral folate (5 mg, tid)	Complete recovery	na	c.482G>A	p.Arg161Gln	c.1A>G	p.Met1Val	0	2012, Wang	Case 2/Patient 3 from 2019, Wang, Yang and Li
43	41	42	1	M	Psychiatric symptoms	Psychiatric symptoms	Depression	0	1	1	1	1	0	0	0	0	0	0	1	0	0	0	0	0	1	0	0	1	0	228	1067 μmol/mmol Cr	na	na	na	Combined daily treatment with oral folinic acid (10 mg) and betaine (9 g) and intravenous hydroxycobalamin	Improved	na	c.565C>A	p.Arg189Ser	c.271dupA	p.Arg91Lysfs*14	0	2007, Thauvin-Robinet	Case 2
44	44	Deceased	na	M	Psychiatric symptoms; Cognitive decline	Psychiatric symptoms	Social withdrawal; cognitive impairment	0	1	0	1	1	0	0	0	0	0	1	1	0	0	0	0	0	1	0	0	0	0	na	na	na	na	na	Not treated	Deceased at 45 without a diagnosis	na	0	0	0	0	1	2001, Powers	Patient 2 (brother)
45	45	46	1	M	Depression	Psychiatric symptoms	Depression; social withdrawal; insomnia, visual hallucinations, sight impairment and difficulty in following complex reasoning	0	1	0	1	1	0	0	1	0	0	0	0	1	1	1	1	1	1	1	0	0	0	130	310.5 μmol/mmol Cr	119	6.5	5	Hydroxyxobalamin 5 mg IM 5gg/week, betaine 3 gx3, folate 5 mg, twice per 3 imes per week	Complete recovery	42.4	c.395_397del	p.Arg132del	c.220delA	p.Met74Cysfs*2	0	Our case
